# Supplementary material for: Machine Learning-Based Prediction of Shoulder Dystocia in Pregnancies Without Suspected Macrosomia Using Fetal Biometric Ratios
Source: J Clin Med. 2025 Jul 24;14(15):5240. doi: 10.3390/jcm14155240 (PMC12347650; doi:10.3390/jcm14155240)
Supplement: Supplementary file 1 [file jcm-14-05240-s001.zip]

Archive with 1 entries (1 files):
- jcm-3730977-supplementary.pdf
